# Supplementary material for: Strain Characterisation for Measuring Bioefficacy of ITNs Treated with Two Active Ingredients (Dual-AI ITNs): Developing a Robust Protocol by Building Consensus
Source: Insects. 2022 May 6;13(5):434. doi: 10.3390/insects13050434 (PMC9144861; doi:10.3390/insects13050434)
Supplement: Supplementary file 1 [file insects-13-00434-s001.zip]

Archive with 1 entries (1 files):
- insects-1673504-supplementary.pdf
